# Supplementary material for: Assessment of the Severity of Left Anterior Descending Coronary Artery Stenoses by Enhanced Transthoracic Doppler Echocardiography: Validation of a Method Based on the Continuity Equation
Source: Diagnostics (Basel). 2023 Jul 29;13(15):2526. doi: 10.3390/diagnostics13152526 (PMC10417389; doi:10.3390/diagnostics13152526)
Supplement: Supplementary file 1 [file diagnostics-13-02526-s001.zip]

Archive with 1 entries (1 files):
- diagnostics-2424324-supplementary.pdf
